# Supplementary material for: Phenotypic variability and trait-specific selection in Aegle marmelos Correa genotypes based on morphological and quality traits
Source: PLoS One. 2026 Apr 20;21(4):e0347746. doi: 10.1371/journal.pone.0347746 (PMC13095130; doi:10.1371/journal.pone.0347746)
Supplement: S1 File — (XLSX) [file pone.0347746.s001.xlsx]

## Sheet: 101germplasm
S1 File. Raw data of the studied germplasm of bael.
Sr. No.	Accession No.	Shell weight (g)			Fruit weight (kg)			Pulp weight (kg)			Pulp %			Shell thickness (mm)			Fruit circumference (cm)			Fruit width (cm)			Fruit length (cm)			No. of seeds/fruit			Total seed weight (g)			Fibre weight (g).			Seed (%)			Shell (%)			Fibre (%)			TSS Pulp (°brix)			TSS Musilage (°brix)
		R1	R2	R3	R1	R2	R3	R1	R2	R3	R1	R2	R3	R1	R2	R3	R1	R2	R3	R1	R2	R3	R1	R2	R3	R1	R2	R3	R1	R2	R3	R1	R2	R3	R1	R2	R3	R1	R2	R3	R1	R2	R3	R1	R2	R3	R1	R2	R3
1.	CHESB-1	146.85	157.86	158.83	1.47	1.41	1.46	1.27428	1.2037	1.25576	86.6857	85.3688	86.011	1.62	1.4	1.59	45.04	39.95	44.63	14.33	12.71	14.2	16.2	14.36	16.04	80.79	70.22	79.28	22.35	19.12	21.25	26.52	29.32	24.16	1.52041	1.35603	1.45548	9.9898	11.1957	10.8788	1.80408	2.07943	1.65479	40.76	36.14	36.53	50.22	42.78	49.76
2.	CHESB-2	180.28	190.34	195.17	1.15	1.23	1.21	0.91489	0.9797	0.95695	79.5557	79.6504	79.0868	2.1	1.94	2.25	45.15	43.15	40.13	14.36	13.73	12.77	17.15	16.48	15.34	126.3	130.23	135.42	22.2	22.8	23.6	32.63	37.16	34.28	1.93043	1.85366	1.95041	15.6765	15.4748	16.1298	2.83739	3.02114	2.83306	33.8	34.2	34.5	40.15	41.6	41.25
3.	CHESB-3	200	210.18	215.4	0.75	0.8	0.77	0.47311	0.51134	0.48048	63.0813	63.9175	62.4	2.15	2.36	1.96	32.14	34.15	36.47	10.23	10.86	11.6	13.45	13.42	14.54	140.23	130.23	135.4	24.26	22.24	22.8	52.63	56.24	51.32	3.23467	2.78	2.96104	26.6667	26.2725	27.974	7.01733	7.03	6.66494	34.8	37.73	35.26	42.35	44.65	42.25
4.	CHESB-4	161.13	165.2	160.72	1.2	1.35	1.45	0.97628	1.11892	1.22501	81.3567	82.883	84.4834	1.86	2.16	1.98	40	42.15	43.15	12.73	13.41	13.73	14.52	15.24	16.8	165.12	160.13	150.12	26.32	26.2	26.42	36.27	39.68	37.85	2.19333	1.94074	1.82207	13.4275	12.237	11.0841	3.0225	2.93926	2.61034	36.5	37.3	37.8	42.25	46.55	45.65
5.	CHESB-5	206.88	224.12	202.57	1.65	1.79	1.61	1.38674	1.50959	1.35537	84.0448	84.3346	84.1845	1.85	2.05	1.81	44.41	49.06	43.94	14.13	15.61	13.98	17.67	19.53	17.48	114.72	126.79	112.28	24.25	21.86	21.5	32.13	34.43	30.56	1.4697	1.22123	1.3354	12.5382	12.5207	12.582	1.94727	1.92346	1.89814	36.58	40.43	36.18	46.04	52.96	45.54
6.	CHESB-6	230.14	235.18	240.13	1.87	1.9	1.8	1.54636	1.56597	1.46358	82.693	82.4195	81.31	2.35	2.24	2.38	50.19	48.18	47.16	15.97	15.33	15.01	18.35	18.45	17.68	184.23	190.28	193.15	28.35	30.5	30.45	65.15	68.35	65.84	1.51604	1.60526	1.69167	12.307	12.3779	13.3406	3.48396	3.59737	3.65778	35.3	37.55	34.27	41.35	43.25	43.15
7.	CHESB-7	227.18	260.13	265.49	1.25	1.3	1.31	0.96308	0.97711	0.98685	77.0464	75.1623	75.3321	2.45	2.68	2.15	35	37.2	39.14	11.24	11.84	12.45	13.68	13.78	14.64	130.3	140.23	150.15	24.35	25.6	24.8	35.39	37.16	32.86	1.948	1.96923	1.89313	18.1744	20.01	20.2664	2.8312	2.85846	2.5084	38.25	39.45	39.62	45.65	45.85	46.25
8.	CHESB-8	199.5	180.5	201.4	1.61	1.41	1.59	1.36138	1.17352	1.33838	84.5578	83.2284	84.1748	1.95	1.68	1.92	49.97	44.31	49.5	15.9	14.1	15.75	15.86	14.35	16.01	88.81	77.19	87.15	20.8	22.3	20.6	28.32	33.68	29.62	1.29193	1.58156	1.2956	12.3913	12.8014	12.6667	1.75901	2.38865	1.86289	43.67	38.73	43.26	56.17	48.83	55.65
9.	CHESB-9	265.8	260.13	253.6	1.45	1.3	1.35	1.09658	0.94953	1.01004	75.6262	73.0408	74.8178	2.39	2.25	2.64	42.12	40.32	41.35	13.4	12.83	13.16	15.86	14.54	15.64	170.25	174.83	170.68	32.26	32	32.54	55.36	58.34	53.82	2.22483	2.46154	2.41037	18.331	20.01	18.7852	3.81793	4.48769	3.98667	36.5	38.25	36.75	44.55	46.35	45.25
10.	CHESB-10	255.3	261.55	255.9	1.32	1.5	1.45	0.99589	1.16596	1.12642	75.4462	77.7307	77.6841	2.55	2.38	2.62	43.15	41.3	41.32	13.73	13.14	13.15	16.35	15.68	15.84	164	168.23	170.35	32.12	33.24	33.5	36.69	39.25	34.18	2.43333	2.216	2.31034	19.3409	17.4367	17.6483	2.77955	2.61667	2.35724	35.5	36.45	37.15	37.85	38.25	46.35
11.	CHESB-11	175.87	159.13	177.55	1.47	1.39	1.48	1.24811	1.18418	1.25776	84.9054	85.1928	84.9838	1.49	1.35	1.51	49.85	45.07	50.32	15.86	14.34	16.01	16.12	14.88	16.43	64.47	56.03	63.26	19.2	18.35	19.85	26.82	28.34	24.84	1.30612	1.32014	1.34122	11.9639	11.4482	11.9966	1.82449	2.03885	1.67838	40.28	35.72	39.9	52.53	49.47	52.02
12.	CHESB-12	295.31	308.18	297.15	2.37	2.5	2.67	2.01743	2.12851	2.31393	85.1236	85.1404	86.664	2.65	2.46	2.38	53.19	54.18	53.16	16.92	17.24	16.91	18.67	19.84	20.25	212	235	212.5	32.4	33.15	32.3	24.86	30.16	26.62	1.36709	1.326	1.20974	12.4603	12.3272	11.1292	1.04895	1.2064	0.997004	40.25	42.14	39.4	48.65	48.75	46.25
13.	CHESB-13	198.17	195.12	198.45	1.4	1.45	1.36	1.13998	1.18959	1.09811	81.4271	82.0407	80.7434	2.35	2.63	2.45	39.15	40.18	41	12.46	12.78	13.05	14.65	14.87	15.64	150.9	155.3	161.48	29.23	29.53	29.6	32.62	35.76	33.84	2.08786	2.03655	2.17647	14.155	13.4566	14.5919	2.33	2.46621	2.48824	37.5	36.85	37.3	43.65	44.85	47.25
14.	CHESB-14	210.5	215.6	220.62	1.34	1.22	1.19	1.06248	0.93682	0.90557	79.2896	76.7885	76.0983	2.68	2.55	2.42	44.16	45	43	14.05	14.32	13.68	16.34	16.45	15.84	168.17	162.13	165	30.2	30.42	30.25	36.82	37.16	33.56	2.25373	2.49344	2.54202	15.709	17.6721	18.5395	2.74776	3.0459	2.82017	41.6	40.9	42.15	49.65	48.25	48.65
15.	CHESB-15	225.6	228.48	232.15	1.21	1.3	1.28	0.9124	0.99658	0.97455	75.405	76.66	76.1367	2.36	2.38	2.52	35.15	40.24	45.2	11.18	12.8	14.38	13.45	15.25	16.58	155.13	159	162.8	28.35	28.62	28.72	43.65	46.32	44.58	2.34298	2.20154	2.24375	18.6446	17.5754	18.1367	3.60744	3.56308	3.48281	36.45	35.28	37.23	44.85	43.55	46.35
16.	CHESB-16	181.55	208.87	185.45	1.39	1.47	1.41	1.14262	1.19253	1.16093	82.2029	81.1245	82.3355	1.76	2.06	1.79	30.02	42.87	38.43	12.1	13.64	12.23	14.58	16.42	14.73	71.25	78.75	69.75	20.2	19.85	20	45.63	48.75	43.62	1.45324	1.35034	1.41844	13.0612	14.2088	13.1525	3.28273	3.31633	3.09362	35.25	38.95	34.87	49.49	51.51	48.98
17.	CHESB-17	158.12	149.27	176.34	1.54	1.52	1.32	1.31794	1.30366	1.08215	85.5805	85.7671	81.9811	1.86	2.15	2.35	41.3	42.5	43.45	13.14	13.52	13.83	16.54	16.76	17.34	170	174.89	175	28.3	28.45	28.25	35.64	38.62	33.26	1.83766	1.87171	2.14015	10.2675	9.82039	13.3591	2.31429	2.54079	2.5197	41.56	38.5	40.5	48.35	47.65	48.75
18.	CHESB-18	140.25	142.45	139.56	0.52	0.58	0.57	0.3176	0.37746	0.36693	61.0769	65.0793	64.3737	2.3	2.5	1.9	30.86	28.28	29.85	9.82	9	9.5	11.6	9.85	10.54	173.64	175.25	171.56	33.53	33.84	32.65	28.62	26.25	30.86	6.44808	5.83448	5.72807	26.9712	24.5603	24.4842	5.50385	4.52586	5.41404	38.6	40.25	37.5	50.25	49.8	52.65
19.	CHESB-19	168.19	145.12	150.05	1.24	1.3	1.23	1.00992	1.0911	1.02023	81.4452	83.9308	82.9455	1.86	1.65	1.98	40	42.35	43.6	12.73	13.47	13.87	15.62	15.34	16.15	138.42	145.32	148.2	29.35	29.5	30.1	32.54	34.28	29.62	2.36694	2.26923	2.44715	13.5637	11.1631	12.1992	2.62419	2.63692	2.40813	41.36	39.24	40.78	47.68	48.35	46.85
20.	CHESB-20	158.15	150.25	173.35	1.61	1.65	1.5	1.35643	1.40653	1.22982	84.2503	85.2442	81.988	1.76	2.15	1.88	45	42.3	41.4	14.32	13.46	13.17	16.34	15.84	15.78	144	150.6	152.3	30.56	31.64	31.45	64.86	61.58	65.38	1.89814	1.91758	2.09667	9.82298	9.10606	11.5567	4.02857	3.73212	4.35867	33.86	35.46	36.25	46.85	43.85	45.25
21.	CHESB-21	185.15	214.85	190.65	1.46	1.64	1.47	1.22116	1.36749	1.22934	83.6411	83.3835	83.6286	1.88	2.12	1.92	41.36	46.64	41.8	13.16	14.84	13.3	19.74	22.26	19.95	93.24	103.05	91.28	26.34	27.42	23.86	27.35	30.24	26.15	1.80411	1.67195	1.62313	12.6815	13.1006	12.9694	1.87329	1.8439	1.77891	35.01	38.69	34.64	45.59	51.41	45.11
22.	CHESB-22	280.19	285.4	291.53	1.65	1.67	1.6	1.30922	1.32118	1.24988	79.3467	79.1126	78.1175	2.45	3.25	2.76	32.8	39	41.5	10.44	12.41	13.21	12.65	14.84	16.24	135.21	130.45	139.4	24.25	23.8	24.75	36.34	39.62	33.84	1.4697	1.42515	1.54688	16.9812	17.0898	18.2206	2.20242	2.37246	2.115	34.35	35.85	36.25	42.25	44.5	45.35
23.	CHESB-23	158.29	149.18	150.55	0.84	0.9	0.98	0.62082	0.69286	0.76615	73.9071	76.9844	78.1786	1.86	2.15	1.76	28.3	29.45	26.3	9	9.37	8.37	11.35	12.34	11.85	152.13	155.3	154.32	31.25	31.78	31.68	29.64	26.18	31.62	3.72024	3.53111	3.23265	18.844	16.5756	15.3622	3.52857	2.90889	3.22653	42.35	40.25	43.62	49.65	50.15	50.85
24.	CHESB-24	243.2	255.6	260.15	1.41	1.52	1.61	1.06864	1.1683	1.25182	75.7901	76.8618	77.7528	2.68	2.55	2.86	35.4	34.9	38.5	11.26	11.1	12.25	13.35	13.24	14.65	140.23	150.34	152.14	29.8	31.25	30.75	68.36	64.85	67.28	2.11348	2.05592	1.90994	17.2482	16.8158	16.1584	4.84823	4.26645	4.17888	33.55	34.25	31.55	46.85	46.65	44.65
25.	CHESB-25	270.31	2.73	268.15	1.98	1.8	1.91	1.64863	1.72732	1.5781	83.2641	95.9622	82.623	3.25	3	298	49.19	47.18	45.16	15.65	15.01	14.37	17.85	17.38	16.74	199.5	203.45	208.3	32.42	33.12	33.1	28.64	36.83	30.65	1.63737	1.84	1.73298	13.652	0.151667	14.0393	1.44646	2.04611	1.60471	40.55	41.65	39.85	48.25	49.25	46.85
26.	CHESB-26	255.23	260.18	263.14	1.44	1.48	1.38	1.09536	1.1341	1.0305	76.0667	76.6284	74.6739	3.15	2.86	3.35	42	43.52	42.67	13.3636	13.8473	13.5768	15.67	15.75	15.87	170.35	165.14	160.23	29.85	30.1	29.6	59.56	55.62	56.76	2.07292	2.03378	2.14493	17.7243	17.5797	19.0681	4.13611	3.75811	4.11304	37.75	38.85	37.1	46.25	46.85	45.85
27.	CHESB-27	207.12	183.68	209.08	1.49	1.35	1.51	1.22085	1.10182	1.24159	81.9362	81.6163	82.2245	2.46	2.18	2.51	43.97	39.82	44.41	13.99	12.67	14.13	14.88	13.74	15.17	64.25	55.85	63.05	19.65	18.15	20.05	42.38	46.35	39.28	1.31879	1.34444	1.32781	13.9007	13.6059	13.8464	2.8443	3.43333	2.60132	45.05	39.95	44.62	49.4	45.6	48.92
28.	CHESB-28	295.31	308.18	297.15	2.37	2.4	2.77	2.00181	2.02003	2.39869	84.4646	84.1679	86.5953	3.34	3.64	3.25	53.19	54.18	53.16	16.9241	17.2391	16.9145	19.25	19.15	18.85	190.3	198.4	185.15	33.42	34.25	33	39.46	37.54	41.16	1.41013	1.42708	1.19134	12.4603	12.8408	10.7274	1.66498	1.56417	1.48592	42.25	44.25	41.25	49.65	51.35	48.25
29.	CHESB-29	96.04	106.14	95.02	0.68	0.74	0.68	0.54634	0.59283	0.5444	80.3441	80.1122	80.0588	1.72	1.95	1.81	34.32	38.28	33.97	10.92	12.18	10.81	10.59	11.71	10.71	53.44	59.06	52.31	19.32	17.38	19.34	18.3	23.65	21.24	2.84118	2.34865	2.84412	14.1235	14.3432	13.9735	2.69118	3.19595	3.12353	30.85	34.09	30.52	48.02	50.98	47.52
30.	CHESB-30	270.18	258	265.13	1.52	1.61	1.74	1.17555	1.28042	1.39924	77.3388	79.5292	80.4161	3.05	2.86	3.36	45	43.2	44.17	14.3182	13.7455	14.0541	16.65	15.86	16.45	150.12	161.45	165.27	29.65	30	30.35	44.62	41.58	45.28	1.95066	1.86335	1.74425	17.775	16.0248	15.2374	2.93553	2.58261	2.6023	43.25	44.25	41.85	49.65	50.25	47.65
31.	CHESB-31	200.05	202.5	199.8	1.09	1.12	1.09	0.82569	0.85072	0.82816	75.7514	75.9571	75.978	2.21	2.18	2.24	44.63	48.08	45.88	14.2	15.3	14.6	12.1	13.5	12.6	142.52	138.6	146.8	31.64	30.24	31.86	32.62	36.54	30.18	2.90275	2.7	2.92294	18.3532	18.0804	18.3303	2.99266	3.2625	2.76881	40.2	42.4	38.85	47.5	45.8	49.4
32.	CHESB-32	250.19	260.3	268.55	1.5	1.55	1.6	1.19633	1.23132	1.27644	79.7553	79.44	79.7775	3.15	3.38	3.45	44.18	40.23	44.15	14.0573	12.8005	14.0477	16.12	15.34	16.25	126.3	129.3	128.43	25.8	26.1	25.55	27.68	32.28	29.46	1.72	1.68387	1.59688	16.6793	16.7935	16.7844	1.84533	2.08258	1.84125	38.65	40.6	39.75	46.85	48.15	47.55
33.	CHESB-33	210.2	220.14	222.5	1.3	1.44	1.53	1.00333	1.12926	1.21636	77.1792	78.4208	79.5007	2.46	2.68	2.84	40.98	41.3	43.17	13.0391	13.1409	13.7359	13.34	15.34	16.34	130.42	135.6	140.18	27.85	28.15	28.96	58.62	62.45	62.18	2.14231	1.95486	1.89281	16.1692	15.2875	14.5425	4.50923	4.33681	4.06405	42.35	39.65	41.75	48.34	46.85	48.15
34.	CHESB-34	157.12	145.17	170.18	0.89	0.94	0.95	0.66759	0.72698	0.71481	75.0101	77.3383	75.2432	2.25	2.38	2.45	38.2	39	37.4	12.1545	12.4091	11.9	14.25	14.52	13.15	100.42	90.4	80.41	25.64	25	24.75	39.65	42.85	40.26	2.8809	2.65957	2.60526	17.6539	15.4436	17.9137	4.45506	4.55851	4.23789	37.25	39.7	37.85	44.65	46.55	44.25
35.	CHESB-35	260.12	256.3	262.18	1.71	1.62	1.75	1.37598	1.29095	1.41573	80.4667	79.6883	80.8989	3.05	2.87	3.15	40.89	45	44.3	13.0105	14.3182	14.0955	15.34	16.25	16.34	163.2	170.45	175.32	30.25	31.4	31.85	43.65	41.35	40.24	1.76901	1.93827	1.82	15.2117	15.821	14.9817	2.55263	2.55247	2.29943	39.65	40.25	42.75	45.15	47.45	48.25
36.	CHESB-36	295.31	308.18	297.15	2.29	2.5	2.77	1.92389	2.1146	2.39762	84.0127	84.584	86.5567	3.46	3.46	3.42	53.19	54.18	53.16	16.9241	17.2391	16.9145	18.68	20.14	19.34	205.25	208.65	203	32.45	32.86	32.38	38.35	44.36	42.85	1.41703	1.3144	1.16895	12.8956	12.3272	10.7274	1.67467	1.7744	1.54693	37.55	39.3	36.45	43.56	46.55	44.25
37.	CHESB-37	170.15	164.18	151.14	1.37	1.38	1.32	1.10656	1.11968	1.07596	80.7708	81.1362	81.5121	2.24	1.98	2.38	35	36.12	34.78	11.1364	11.4927	11.0664	13.24	12.86	13.34	170.1	168.12	165.4	30.45	29.8	29.53	62.84	66.34	63.37	2.22263	2.15942	2.23712	12.4197	11.8971	11.45	4.58686	4.80725	4.80076	39.85	39	40.85	48.25	47.65	48.85
38.	CHESB-38	245.12	248.6	255.64	1.82	1.75	1.7	1.49019	1.41069	1.35552	81.8786	80.6109	79.7365	3.42	3.24	2.86	40.55	45.3	44.24	12.9023	14.4136	14.0764	15.26	16.57	16.34	135.41	140.6	141.9	26.35	27.25	27.6	58.34	63.46	61.24	1.4478	1.55714	1.62353	13.4681	14.2057	15.0376	3.20549	3.62629	3.60235	38.55	38.95	34.87	45.65	46.25	44.65
39.	CHESB-39	150.15	144.27	147.38	0.84	0.7	0.8	0.64223	0.50641	0.60863	76.456	72.3443	76.0787	1.86	2.15	2.96	28.3	29.8	30	9.00455	9.48182	9.54545	11.34	12.34	11.68	60.4	58.2	59.4	18.94	18.56	18.67	28.68	30.76	25.32	2.25476	2.65143	2.33375	17.875	20.61	18.4225	3.41429	4.39429	3.165	42.25	40.25	44.55	48.35	45.85	49.35
40.	CHESB-40	263.13	268.5	270.37	1.88	1.72	1.8	1.54215	1.375	1.45635	82.0293	79.9419	80.9083	3.15	3.38	3.46	40.15	42.5	40.89	12.775	13.5227	13.0105	14.86	15.76	14.35	144.35	145.32	147.65	28.34	28.24	28.43	46.38	48.26	44.85	1.50745	1.64186	1.57944	13.9963	15.6105	15.0206	2.46702	2.80581	2.49167	32.65	34.65	31.65	40.65	42.55	40.25
41.	CHESB-41	147.13	148.97	151.42	0.87	0.97	0.9	0.67407	0.77494	0.70237	77.4793	79.8907	78.0411	1.95	2.34	2.25	26.3	27.5	29	8.36818	8.75	9.22727	10.53	10.64	11.56	56	75	64.12	18.62	19.24	19.05	30.18	26.85	27.16	2.14023	1.98351	2.11667	16.9115	15.3577	16.8244	3.46897	2.76804	3.01778	41.55	42.75	40.65	48.65	50.25	48.35
42.	CHESB-42	225.5	228.6	220.45	1.56	1.57	1.54	1.23321	1.23759	1.22146	79.0519	78.8274	79.3156	1.92	1.86	1.95	47.77	46.83	49.66	15.2	14.9	15.8	18.6	18.2	18.8	152.62	148.5	150.2	32.65	32.28	32.25	68.64	71.53	65.84	2.09295	2.05605	2.09416	14.4551	14.5605	14.3149	4.4	4.55605	4.27532	37.5	38.6	36.8	46.55	42.6	45.4
43.	CHESB-43	165.2	155.13	154.67	1.34	1.3	1.22	1.11674	1.0774	1	83.3388	82.8769	82.2287	2.14	2.35	1.95	35.5	34.13	33	11.2955	10.8595	10.5	13.64	12.68	12.84	155.55	160.3	162.4	29.38	30.65	30.86	28.68	36.82	31.28	2.19254	2.35769	2.52951	12.3284	11.9331	12.6779	2.1403	2.83231	2.56393	37.65	39.7	38.55	45.85	46.25	45.65
44.	CHESB-44	274.22	270.13	265.88	1.91	1.82	1.85	1.53778	1.45373	1.48362	80.512	79.8753	80.1957	3.38	3.25	3.64	45	44.5	43	14.3182	14.1591	13.6818	16.46	16.84	15.76	133.12	140.3	142.38	26.38	27.68	27.86	71.62	68.46	72.64	1.38115	1.52088	1.50595	14.3571	14.8423	14.3719	3.74974	3.76154	3.92649	41.35	42.9	39.85	48.35	48.85	47.25
45.	CHESB-45	166.15	145.19	140.55	0.74	0.8	0.91	0.52125	0.59606	0.71445	70.4392	74.5075	78.511	2.86	3	2.68	32.3	35.5	36.4	10.2773	11.2955	11.5818	12.64	13.46	13.56	53.12	57.15	52.14	19.32	20.13	19.68	33.28	38.62	35.32	2.61081	2.51625	2.16264	22.4527	18.1487	15.4451	4.4973	4.8275	3.88132	40.55	38.65	39.65	47.65	46.86	47.45
46.	CHESB-46	235.5	230.8	235.74	1.55	1.67	1.87	1.25652	1.37909	1.57729	81.0658	82.5802	84.3471	2.76	3.05	2.98	45	43.57	44.8	14.3182	13.8632	14.2545	16.82	16.46	16.47	142.9	145.34	145.64	28.64	29.05	29.35	29.34	31.06	27.62	1.84774	1.73952	1.56952	15.1935	13.8204	12.6064	1.8929	1.85988	1.47701	42.55	41.25	42.85	48.25	47.55	48.15
47.	CHESB-47	220.18	225.13	230.4	1.57	1.6	1.65	1.25759	1.28661	1.33392	80.1013	80.4131	80.8436	2.85	2.78	3.15	43.9	44.65	43.12	13.9682	14.2068	13.72	16.86	16.54	15.76	154.31	159.5	160.43	29.65	29.8	30.34	62.58	58.46	55.34	1.88854	1.8625	1.83879	14.0242	14.0706	13.9636	3.98599	3.65375	3.35394	39.25	34.55	37.25	47.65	32.25	35.65
48.	CHESB-48	265.25	270.06	262.3	1.52	1.54	1.52	1.20045	1.21422	1.20552	78.977	78.8455	79.3105	2.32	2.12	2.41	43.06	45.88	44.31	13.7	14.6	14.1	17.5	18.4	17.8	137.4	139.7	135.3	28.62	27.86	27.32	25.68	27.86	24.86	1.88289	1.80909	1.79737	17.4507	17.5364	17.2566	1.68947	1.80909	1.63553	37.5	39.6	37	45.5	42.7	46.8
49.	CHESB-49	195.12	200.5	250.3	1.5	1.63	1.68	1.25175	1.37156	1.36907	83.45	84.1448	81.4923	2.65	2.78	3.25	44.12	43	41	14.0382	13.6818	13.0455	16.34	16.24	15.37	128.3	131.41	135.24	25.89	26.32	26.55	27.24	31.62	34.08	1.726	1.61472	1.58036	13.008	12.3006	14.8988	1.816	1.93988	2.02857	40.85	38.5	40.25	47.65	44.85	46.85
50.	CHESB-50	170.15	165.18	157.14	1.07	1.09	1.1	0.82397	0.8457	0.87024	77.0065	77.5872	79.1127	2.8	2.65	2.86	33.15	34.14	35	10.5477	10.8627	11.1364	12.68	12.84	13.38	78	79.5	70.2	19.64	19.78	19	56.24	59.34	53.62	1.83551	1.81468	1.72727	15.9019	15.1541	14.2855	5.25607	5.44404	4.87455	37.25	40.25	37.85	44.55	48.25	42.35
51.	CHESB-51	190.17	198.13	200.17	1.42	1.5	1.48	1.16464	1.23438	1.20763	82.0169	82.292	81.5966	2.68	2.42	2.65	40	42	44.23	12.7273	13.3636	14.0732	14.86	15.84	16.24	174.12	165.98	167.23	30.56	29.15	29.58	34.63	38.34	42.62	2.15211	1.94333	1.99865	13.3923	13.2087	13.525	2.43873	2.556	2.87973	42.26	40.55	39.65	49.25	47.85	46.25
52.	CHESB-52	155.42	149.27	143.35	0.64	0.93	0.88	0.42634	0.71709	0.67486	66.6156	77.1065	76.6886	2.25	2.38	2.35	25.3	27.8	28	8.05	8.84545	8.90909	10.34	10.64	11.46	65.5	70.23	74.53	19.32	20.12	20.45	38.92	43.52	41.34	3.01875	2.16344	2.32386	24.2844	16.0505	16.2898	6.08125	4.67957	4.69773	37.75	38.55	37.15	44.35	46.85	44.85
53.	CHESB-53	168.74	148.12	155.9	1.23	1.35	1.37	0.9963	1.13384	1.148	81	83.9881	83.7956	2.25	1.86	2.34	35.2	37.5	34.28	11.2	11.9318	10.9073	13.24	13.64	12.86	141.9	143.34	140.65	28.68	28.86	28.56	36.28	39.18	37.54	2.33171	2.13778	2.08467	13.7187	10.9719	11.3796	2.94959	2.90222	2.74015	41.25	37.55	40.35	49.25	44.25	46.75
54.	CHESB-54	213.5	228.15	225.41	1.42	1.53	1.57	1.13859	1.22961	1.27285	80.1824	80.3667	81.0732	2.63	2.72	2.82	44	43.5	44.7	14	13.8409	14.2227	16.34	15.88	16.44	154.89	157.5	160.45	29.65	29.86	30.06	38.26	42.38	41.68	2.08803	1.95163	1.91465	15.0352	14.9118	14.3573	2.69437	2.76993	2.65478	37.25	39.55	36.65	46.55	45.85	44.25
55.	CHESB-55	241.13	245.3	265.5	1.48	1.5	1.58	1.16165	1.17486	1.23664	78.4899	78.324	78.2684	3.05	3.38	3.25	44.9	44.05	43.15	14.2864	14.0159	13.7295	16.46	16.34	16.24	211.5	201.89	205.43	33.68	32.46	32.58	43.54	47.38	45.28	2.27568	2.164	2.06203	16.2926	16.3533	16.8038	2.94189	3.15867	2.86582	41.55	37.65	39.25	48.25	46.15	47.55
56.	CHESB-56	172.2	155.13	150.62	1.35	1.4	1.38	1.0848	1.14816	1.13724	80.3556	82.0114	82.4087	2.58	2.86	2.54	36.43	35	34.12	11.5914	11.1364	10.8564	13.76	13.26	12.84	128.39	131.41	138.24	26.75	27.34	27.86	66.25	69.37	64.28	1.98148	1.95286	2.01884	12.7556	11.0807	10.9145	4.90741	4.955	4.65797	31.53	32.65	30.82	40.25	40.75	39.65
57.	CHESB-57	265.8	268.5	255.11	1.65	1.7	1.68	1.30434	1.35396	1.34281	79.0509	79.6447	79.9292	3.05	3.55	3.62	44	40.18	41.9	14	12.7845	13.3318	16.34	15.34	15.67	140.9	145.34	140.69	27.68	28.16	27.43	52.18	49.38	54.65	1.67758	1.65647	1.63274	16.1091	15.7941	15.1851	3.16242	2.90471	3.25298	38.26	40.25	39.25	46.85	48.65	47.55
58.	CHESB-58	167.28	145.67	148.15	1.3	1.35	1.4	1.06546	1.13071	1.18283	81.9585	83.7563	84.4879	2.25	2.34	1.86	32.13	34	36	10.2232	10.8182	11.4545	12.54	12.86	13.64	154.89	157.5	160.45	28.64	29.16	29.86	38.62	44.46	39.16	2.20308	2.16	2.13286	12.8677	10.7904	10.5821	2.97077	3.29333	2.79714	38.65	36.85	37.54	47.25	45.62	46.15
59.	CHESB-59	207.65	210.25	204.98	1.03	1.16	1.08	0.76309	0.88825	0.818	74.0864	76.5733	75.7407	2.19	2.22	2.15	43.37	46.51	44.63	13.8	14.8	14.2	13.5	14.2	13.8	184.65	188.52	181.64	35.42	35.24	32.67	23.84	26.26	24.35	3.43883	3.03793	3.025	20.1602	18.125	18.9796	2.31456	2.26379	2.25463	42.5	44.65	39.5	56.52	57.25	54.55
60.	CHESB-60	287.5	276.8	284.6	1.61	1.58	1.73	1.27069	1.24698	1.39331	78.9248	78.9228	80.5382	2.95	2.88	2.92	47.14	45.57	49.34	15	14.5	15.7	15.3	14.85	16.1	63.52	66.85	61.62	21.63	21.64	21.24	30.18	34.58	30.85	1.34348	1.36962	1.22775	17.8571	17.519	16.4509	1.87453	2.18861	1.78324	38.6	34.55	35.25	45.55	42.85	48.5
61.	CHESB-61	295.31	308.18	297.15	2.37	2.5	2.67	1.97837	2.09839	2.27193	83.4755	83.9356	85.091	3.68	3.76	3.58	53.19	54.18	53.16	16.9241	17.2391	16.9145	19.24	19.36	19.24	191.43	195.2	200.28	33.46	34.25	34.68	62.86	59.18	66.24	1.41181	1.37	1.29888	12.4603	12.3272	11.1292	2.65232	2.3672	2.4809	35.68	36.25	34.85	43.68	43.65	42.85
62.	CHESB-62	171.15	164.18	157.19	1.35	1.41	1.37	1.12369	1.18222	1.15453	83.2363	83.8454	84.2723	1.84	1.95	2.25	36.4	35.9	36.19	11.5818	11.4227	11.515	13.56	13.68	13.86	122.23	130.24	132.55	26.82	27.14	27.76	28.34	36.46	30.52	1.98667	1.92482	2.02628	12.6778	11.644	11.4737	2.09926	2.58582	2.22774	40.15	37.65	42.35	48.35	45.85	48.85
63.	CHESB-63	222.32	225.3	234.2	1.51	1.59	1.6	1.23431	1.3066	1.30957	81.7424	82.1761	81.8481	2.58	2.32	2.84	40	44.18	43.25	12.7273	14.0573	13.7614	14.86	16.34	16.24	136.2	138.2	140.21	26.55	26.86	26.89	26.82	31.24	29.34	1.75828	1.68931	1.68063	14.7232	14.1698	14.6375	1.77616	1.96478	1.83375	39.25	40.75	41.35	46.55	48.65	48.85
64.	CHESB-64	170.15	162.28	157.19	1.04	1.03	1.25	0.77889	0.78325	1.00511	74.8933	76.0437	80.4088	1.95	2.34	2.25	32.19	35	36	10.2423	11.1364	11.4545	12.38	13.26	13.68	120.25	110.39	115.14	24.62	23.15	23.42	66.34	61.32	64.28	2.36731	2.24757	1.8736	16.3606	15.7553	12.5752	6.37885	5.9534	5.1424	39.55	41.56	38.65	45.65	48.65	46.55
65.	CHESB-65	201.3	203.65	207.48	1.45	1.49	1.6	1.16956	1.20172	1.30959	80.6593	80.6523	81.8494	2.58	2.34	2.58	44.17	40.98	43.72	14.0541	13.0391	13.9109	16.38	15.46	16.24	150.23	159.3	161.37	27.68	28.25	28.67	51.46	56.38	54.26	1.90897	1.89597	1.79188	13.8828	13.6678	12.9675	3.54897	3.78389	3.39125	42.65	40.25	42	50.25	47.65	48.65
66.	CHESB-66	209.13	203.8	205.4	1.5	1.47	1.49	1.21899	1.19704	1.21244	81.266	81.4313	81.3718	2.35	2.65	2.38	40.39	41	43.12	12.8514	13.0455	13.72	14.76	15.26	16.34	140.23	150.28	154.63	26.26	26.84	27.34	45.62	42.32	44.82	1.75067	1.82585	1.8349	13.942	13.8639	13.7852	3.04133	2.87891	3.00805	33.58	34.65	36.85	41.65	42.35	42.65
67.	CHESB-67	295.31	308.18	297.15	2.25	2.5	2.67	1.88282	2.1199	2.29555	83.6809	84.796	85.9757	3.15	3.62	3.48	53.19	54.18	53.16	16.9241	17.2391	16.9145	19.34	18.76	19.34	200	213.13	217.55	34.25	35.16	35.84	37.62	36.76	41.46	1.52222	1.4064	1.34232	13.1249	12.3272	11.1292	1.672	1.4704	1.55281	42.65	40.55	39.65	48.55	47.65	48.35
68.	CHESB-68	190.25	185.74	190.57	1.3	1.42	1.59	1.01783	1.13791	1.30496	78.2946	80.1345	82.073	2.38	2.64	2.76	40.3	41.5	43.63	12.8227	13.2045	13.8823	14.68	15.62	15.78	151.38	160.29	165.74	28.34	28.76	29.15	63.58	67.59	65.32	2.18	2.02535	1.83333	14.6346	13.0803	11.9855	4.89077	4.75986	4.10818	35.65	37.55	34.85	44.65	45.85	33.25
69.	CHESB-69	184.25	188.52	182.64	0.86	0.96	1.25	0.60378	0.69532	0.99926	70.207	72.4292	79.9408	2.4	2.1	2.5	40.54	43.37	44.94	12.9	13.8	14.3	13.3	14.6	15.2	111.65	116.5	114.25	27.35	27.84	26.76	44.62	48.32	41.34	3.18023	2.9	2.1408	21.4244	19.6375	14.6112	5.18837	5.03333	3.3072	45.5	47.25	40.5	49.5	46.8	52.4
70	CHESB-70	180.88	185.77	190	1.41	1.38	1.35	1.17343	1.13175	1.10181	83.222	82.0109	81.6156	2.35	2.46	2.68	40.39	41	43.15	12.8514	13.0455	13.7295	15.24	15.34	16.14	156.3	158	160.38	27.35	27.86	27.95	28.34	34.62	30.24	1.93972	2.01884	2.07037	12.8284	13.4616	14.0741	2.00993	2.5087	2.24	36.85	38.55	35.25	44.55	45.25	44.75
71	CHESB-71	157.75	145.54	143.48	0.74	0.7	0.78	0.50749	0.48197	0.56143	68.5797	68.8529	71.9782	2.35	2.68	2.56	27.3	28.8	29.2	8.68636	9.16364	9.29091	11.34	11.64	11.42	85.2	90.79	75.5	19.68	20.15	18.26	55.08	52.34	56.83	2.65946	2.87857	2.34103	21.3176	20.7914	18.3949	7.44324	7.47714	7.2859	32.56	34.65	32.65	41.32	42.55	40.85
72	CHESB-72	195.3	197.5	199.11	1.4	1.42	1.53	1.14378	1.15857	1.26811	81.6986	81.5894	82.883	2.62	2.76	2.86	41.39	43	42.17	13.1695	13.6818	13.4177	15.34	16.14	15.64	129.3	139.98	135.74	24.68	25.32	25.1	36.24	38.61	37.68	1.76286	1.7831	1.64052	13.95	13.9085	13.0137	2.58857	2.71901	2.46275	30.25	34.65	31.85	39.35	42.55	40.25
73	CHESB-73	154.15	142.13	151.11	0.85	0.95	0.98	0.64865	0.75439	0.78009	76.3118	79.4095	79.601	1.98	1.86	1.76	26.8	27.7	28.41	8.52727	8.81364	9.03955	11.14	10.88	11.08	90.12	101.27	95.23	20.35	20.86	20.56	26.85	32.62	28.24	2.39412	2.19579	2.09796	18.1353	14.9611	15.4194	3.15882	3.43368	2.88163	41.65	39.25	40.65	48.25	47.65	48.85
74	CHESB-74	201.87	205.74	201	1.4	1.49	1.38	1.11942	1.20674	1.09668	79.9586	80.9893	79.4696	2.65	2.84	2.35	43	41.5	42	13.6818	13.2045	13.3636	16.04	15.34	15.67	130.5	145.89	148	24.36	25.38	25.86	54.35	52.14	56.46	1.74	1.70336	1.87391	14.4193	13.8081	14.5652	3.88214	3.49933	4.0913	38.25	39.35	40.55	46.75	47.25	48.45
75	CHESB-75	295.31	308.18	297.15	2.35	2.5	2.67	1.9572	2.0989	2.27891	83.2851	83.956	85.3524	3.35	3.68	3.52	53.19	54.18	53.16	16.9241	17.2391	16.9145	18.68	19.68	19.64	210	210.43	205.48	34.65	34.68	33.86	62.84	58.24	60.08	1.47447	1.3872	1.26816	12.5664	12.3272	11.1292	2.67404	2.3296	2.25019	33.65	36.86	34.26	42.85	44.65	43.25
76	CHESB-76	183.64	191.8	198.22	1.35	1.39	1.4	1.10517	1.13474	1.14178	81.8644	81.636	81.5557	2.65	2.98	2.85	40	39.75	41.5	12.7273	12.6477	13.2045	15.34	14.65	15.42	158.38	161.29	165.74	26.84	27.15	27.46	34.35	36.31	32.54	1.98815	1.95324	1.96143	13.603	13.7986	14.1586	2.54444	2.61223	2.32429	38.65	41.65	39.4	46.25	49.65	47.55
77	CHESB-77	170.15	165.18	157.14	1.32	1.3	1.38	1.06316	1.05354	1.13744	80.5424	81.0415	82.4232	2.25	2.38	2.32	38	37.15	39.25	12.0909	11.8205	12.4886	14.16	14.25	14.86	115.3	124.98	117.74	24.35	24.86	24.38	62.34	56.42	61.04	1.8447	1.91231	1.76667	12.8902	12.7062	11.387	4.72273	4.34	4.42319	39.25	38.55	35.85	47.68	46.25	43.25
78	CHESB-78	212.23	214.32	218.17	1.57	1.68	1.7	1.29296	1.40188	1.41365	82.3541	83.4452	83.1559	2.65	2.84	2.64	41.2	43	44	13.1091	13.6818	14	15.34	16.34	16.17	126.22	128.37	132.72	28.35	29.54	29.86	36.46	34.26	38.32	1.80573	1.75833	1.75647	13.5178	12.7571	12.8335	2.32229	2.03929	2.25412	35.65	38.25	33.55	43.55	46.45	42.65
79	CHESB-79	155.128	147.47	170.39	0.88	0.91	0.99	0.642412	0.67767	0.73099	73.0014	74.4692	73.8374	2.35	2.42	2.76	26.3	27.7	28.15	8.36818	8.81364	8.95682	11.64	10.34	11.62	60.23	69.18	70.24	19.62	20.24	20.38	62.84	64.62	68.24	2.22955	2.22418	2.05859	17.6282	16.2055	17.2111	7.14091	7.1011	6.89293	36.85	33.8	37.25	34.85	41.55	45.85
80	CHESB-80	263	270.05	274	1.53	1.43	1.53	1.21171	1.09968	1.19956	79.1967	76.9007	78.4026	3.25	3.05	3.38	40.25	42.3	44	12.8068	13.4591	14	14.68	15.67	16.34	138.23	137.24	144.55	23.67	23.42	24.21	31.62	36.85	32.23	1.54706	1.63776	1.58235	17.1895	18.8846	17.9085	2.06667	2.57692	2.10654	37.52	39.65	36.55	46.85	48.25	45.65
81	CHESB-81	150.15	155.18	148.14	0.74	0.81	0.73	0.51505	0.57756	0.5098	69.6014	71.3037	69.8356	2.56	2.82	2.38	29.8	29	29	9.48182	9.22727	9.22727	11.35	11.43	11.36	139.2	135.2	140.29	24.18	23.64	23.88	50.62	53.62	48.18	3.26757	2.91852	3.27123	20.2905	19.158	20.2932	6.84054	6.61975	6.6	32.66	34.25	31.55	40.65	41.55	40.25
82	CHESB-82	271	265.3	268.43	1.67	1.63	1.69	1.31267	1.28047	1.33207	78.603	78.5564	78.8207	3.25	3.65	3.56	38.13	40.75	44	12.1323	12.9659	14	14.42	15.34	16.46	130.12	135.67	138.8	23.85	23.89	24.18	62.48	60.34	65.32	1.42814	1.46564	1.43077	16.2275	16.2761	15.8834	3.74132	3.70184	3.86509	33.62	36.85	34.55	42.35	44.15	32.65
83	CHESB-83	150.17	145.87	140.75	0.8	0.75	0.83	0.59402	0.55233	0.63662	74.2525	73.644	76.7012	2.84	2.35	2.42	27.3	28.13	27.9	8.68636	8.95045	8.87727	10.76	11.24	11.15	101.23	109.42	110.6	22.35	22.46	22.48	33.46	29.34	30.15	2.79375	2.99467	2.70843	18.7712	19.4493	16.9578	4.1825	3.912	3.63253	36.45	38.25	36.25	43.85	46.65	44.35
84	CHESB-84	250.5	248.32	252.3	1.44	1.49	1.52	1.13218	1.18102	1.20722	78.6236	79.2631	79.4224	2.86	2.25	2.38	40	42	41.9	12.7273	13.3636	13.3318	14.76	15.84	15.64	167.23	165.23	160.38	27.68	27.38	26.32	29.64	33.28	34.16	1.92222	1.83758	1.73158	17.3958	16.6658	16.5987	2.05833	2.23356	2.24737	40.25	39.3	42.15	47.65	46.25	48.65
85	CHESB-85	150.15	155.18	151.14	0.68	0.91	0.9	0.47593	0.69682	0.69514	69.9897	76.5736	77.2378	2.68	2.76	2.85	30	29.75	29	9.54545	9.46591	9.22727	11.86	11.24	11.62	68	71.45	75.63	19.24	19.86	20.14	34.68	38.14	33.58	2.82941	2.18242	2.23778	22.0809	17.0527	16.7933	5.1	4.19121	3.73111	36.85	39.65	37.55	44.2	48.35	45.35
86	CHESB-86	258.3	263.24	265.4	1.61	1.63	1.74	1.29062	1.30952	1.41153	80.1627	80.3387	81.1224	3.05	2.86	3.25	45	43.75	42.25	14.3182	13.9205	13.4432	16.54	16.15	15.37	150.3	158.6	161.6	24.62	24.82	24.92	36.46	32.42	38.15	1.52919	1.5227	1.43218	16.0435	16.1497	15.2529	2.2646	1.98896	2.19253	37.65	38.95	37.15	45.25	45.85	45.65
87	CHESB-87	310.35	298.12	291.15	2.1	2.45	2.8	1.7286	2.08758	2.44933	82.3143	85.2073	87.4761	3.68	3.38	3.45	49.19	55.18	57.17	15.6514	17.5573	18.1905	17.58	19.67	20.62	240.17	235.35	223.3	34.62	34.84	34.24	26.43	29.46	25.28	1.64857	1.42204	1.22286	14.7786	12.1682	10.3982	1.25857	1.20245	0.902857	42.65	39.45	40.25	48.85	47.25	49.65
88	CHESB-88	174	165.18	157	1.32	1.43	1.4	1.08622	1.20762	1.18208	82.2894	84.449	84.4343	2.65	2.35	2.85	40	41.89	43	12.7273	13.3286	13.6818	14.68	15.68	15.34	133.23	135.24	145.55	24.32	24.36	24.84	35.46	32.84	36.08	1.84242	1.7035	1.77429	13.1818	11.551	11.2143	2.68636	2.2965	2.57714	33.65	31.25	30.25	41.85	40.25	39.45
89	CHESB-89	181.64	190.8	198.25	1.59	1.6	1.62	1.31784	1.3207	1.32847	82.883	82.5438	82.0043	2.38	2.68	3	41.5	40	39	13.2045	12.7273	12.4091	15.34	14.69	14.56	140.2	138.25	140.27	25.34	25.13	25.24	65.18	63.37	68.04	1.59371	1.57062	1.55802	11.4239	11.925	12.2377	4.09937	3.96062	4.2	34.65	36.25	35.55	43.55	44.85	43.25
90	CHESB-90	290.31	305.18	287.15	2.19	2.53	2.37	1.83749	2.15932	2.01457	83.9037	85.3486	85.003	3.15	3.28	3.42	51.19	54.18	54.16	16.2877	17.2391	17.2327	18.34	19.62	19.34	201.89	204.32	203.18	33.84	33.88	33.76	28.36	31.62	34.52	1.54521	1.33913	1.42447	13.2562	12.0625	12.116	1.29498	1.2498	1.45654	31.85	33.75	30.5	38.65	42.35	39.25
91	CHESB-91	163.31	165.29	157.67	1.32	1.4	1.35	1.08951	1.16533	1.12878	82.5386	83.2379	83.6133	2.38	2.62	2.36	35	37.13	38	11.1364	11.8141	12.0909	13.25	13.87	14.35	154.6	164.19	168.13	24.36	25.12	25.31	42.82	44.26	38.24	1.84545	1.79429	1.87481	12.372	11.8064	11.6793	3.24394	3.16143	2.83259	36.45	38.64	35.85	44.35	46.25	45.85
92	CHESB-92	261	270.1	274	1.51	1.58	1.6	1.19256	1.25042	1.27006	78.9775	79.1405	79.3787	2.87	3.52	3.46	40.8	41.6	43.98	12.9818	13.2364	13.9936	15.34	15.64	16.38	140	145.8	150.32	24.86	25.24	25.68	31.58	34.24	30.26	1.64636	1.59747	1.605	17.2848	17.0949	17.125	2.09139	2.16709	1.89125	42.25	40.35	38.85	48.65	47.25	47.65
93	CHESB-93	145.15	145.38	150.75	0.84	0.9	0.98	0.64186	0.69573	0.77215	76.4119	77.3033	78.7908	2.28	2.36	2.45	27.3	28.8	28.25	8.68636	9.16364	8.98864	10.35	11.62	11.85	133.22	145.3	147.9	23.68	24.31	24.68	29.31	34.58	32.42	2.81905	2.70111	2.51837	17.2798	16.1533	15.3827	3.48929	3.84222	3.30816	32.65	34.55	35.3	40.55	42.35	43.65
94	CHESB-94	253.55	255.3	268.3	1.63	1.75	1.82	1.31676	1.43284	1.49255	80.7828	81.8766	82.0082	3.05	2.83	2.85	44	45	43.78	14	14.3182	13.93	16.38	16.68	16.46	155.12	160.32	164	25.31	25.62	25.88	34.38	36.24	33.27	1.55276	1.464	1.42198	15.5552	14.5886	14.7418	2.1092	2.07086	1.82802	32.75	31.25	34.55	41.35	40.25	42.45
95	CHESB-95	150.25	150.97	148.34	0.7	0.78	0.88	0.4859	0.56199	0.66936	69.4143	72.05	76.0636	2.68	2.85	2.37	24.8	27.75	28	7.89091	8.82955	8.90909	9.46	11.34	11.28	88.12	78.13	98.12	21.32	20.76	22.12	42.53	46.28	40.18	3.04571	2.66154	2.51364	21.4643	19.3551	16.8568	6.07571	5.93333	4.56591	34.65	33.25	31.65	43.15	42.75	40.15
96	CHESB-96	190.23	195.17	199.45	1.88	1.8	1.83	1.63812	1.55055	1.57953	87.134	86.1417	86.3131	2.62	2.83	3	40	38.15	37	12.7273	12.1386	11.7727	15.24	14.35	13.86	154.32	152.3	160.35	25.31	25.1	25.68	26.34	29.18	25.34	1.34628	1.39444	1.40328	10.1186	10.8428	10.8989	1.40106	1.62111	1.3847	34.56	36.85	32.54	43.65	45.85	41.25
97	CHESB-97	237.24	242.3	245	1.62	1.63	1.74	1.32362	1.33045	1.43279	81.7049	81.6227	82.3443	2.85	2.67	2.82	44.15	43.4	42.2	14.0477	13.8091	13.4273	16.52	16.34	15.67	155.32	160.35	162.35	24.86	25.06	25.35	34.28	32.19	36.86	1.53457	1.53742	1.4569	14.6444	14.865	14.0805	2.11605	1.97485	2.11839	40.35	38.65	41.5	48.25	47.65	48.85
98	CHESB-98	152.15	145.18	150.14	0.81	0.83	0.78	0.60456	0.63323	0.57211	74.637	76.2928	73.3474	2.35	2.15	2.38	27.8	27.75	29.1	8.84545	8.82955	9.25909	11.05	11.24	11.68	80.12	85.3	78.2	20.65	21.16	21	32.64	30.43	36.75	2.54938	2.5494	2.69231	18.784	17.4916	19.2487	4.02963	3.66627	4.71154	33.65	35.25	31.85	42.25	43.55	40.15
99	CHESB-99	274.17	270.45	265	1.79	1.98	1.76	1.44666	1.63648	1.42251	80.819	82.6505	80.8244	3.21	3.25	3.34	45	41.6	43	14.3182	13.2364	13.6818	16.45	15.38	15.86	155.36	160.54	171.4	26.35	26.84	27.21	42.82	46.23	45.28	1.47207	1.35556	1.54602	15.3168	13.6591	15.0568	2.39218	2.33485	2.57273	42.65	38.85	38.25	49.65	48.65	47.25
100	CHESB-100	300.36	288.18	295.15	2.45	2.4	2.7	2.0834	2.04229	2.33773	85.0367	85.0954	86.5826	3.65	3.04	3.38	47.19	53.18	54.17	15.015	16.9209	17.2359	17.32	19.34	19.64	210.42	205.17	215.45	34.62	34.15	34.66	31.62	35.38	32.46	1.41306	1.42292	1.2837	12.2596	12.0075	10.9315	1.29061	1.47417	1.20222	38.25	36.55	40.15	47.65	45.86	48.95
101	CHESB-101	265	270.24	272.13	1.43	1.58	1.57	1.1068	1.24762	1.23867	77.3986	78.9633	78.8962	3.15	3.25	3.25	44	40	41.75	14	12.7273	13.2841	16.24	14.86	15.84	161.32	165.75	162.35	27.62	27.88	27.66	30.58	34.26	31.54	1.93147	1.76456	1.76178	18.5315	17.1038	17.3331	2.13846	2.16835	2.00892	33.65	34.85	35.15	42.55	43.25	44.86
[truncated: 18 more columns]
